# Supplementary material for: Melatonin Promotes Yield Increase in Wheat by Regulating Its Antioxidant System and Growth Under Drought Stress
Source: Biology (Basel). 2025 Jan 18;14(1):94. doi: 10.3390/biology14010094 (PMC11760888; doi:10.3390/biology14010094)
Supplement: Supplementary file 1 [file biology-14-00094-s001.zip]

Archive with 1 entries (1 files):
- biology-3409385-supplementary.pdf
